# Supplementary material for: Impact of Environmental Exposures on Human Breast Milk Lipidome in Future Immune-Mediated Diseases
Source: Environ Sci Technol. 2024 Jan 24;58(5):2214–23. doi: 10.1021/acs.est.3c06269 (PMC10851438; doi:10.1021/acs.est.3c06269)
Supplement: Supplementary file 1 — es3c06269_si_001.xlsx [file es3c06269_si_001.xlsx]

## Sheet: QC_lipidomics
m/z	retention time	Lipid	RSD %	Level of Identification	NIST_average	pooled_1	pooled_2	pooled_3	pooled_4	pooled_5	pooled_6	pooled_7	pooled_8	pooled_9	pooled_10	pooled_11	pooled_12	pooled_13	pooled_14
369.351	9.23197	CE(16:0)	12.8894	1	3864.74	1104.81	1251.95	1305.02	1014.05	1217.91	1183.86	1145.77	1109.09	1260.2	1234.21	993.916	1406.98	1598.09	1152.98
369.351	8.82325	CE(18:2)	33.6261	1	7190.58	559.625	524.014	357.672	401.101	507.469	293.204	382.527	451.08	439.291	674.944	830.263	644.513	875.331	388.727
369.351	8.5576	CE(16:1)	33.9627	2	2117.21	158.944	254.471	353.845	255.829	129.203	176.582	366.452	243.961	321.595	326.178	429.36	401.822	447.945	259.09
369.351	9.26245	CE(18:1)	39.2221	1	3184.43	1303.47	1465.66	1523.93	1248.33	198.96	195.117	1441.14	1357.5	1521.72	1510.75	1791.95	1761.32	1990.61	1339.52
604.602	7.68465	Cer(d40:1)	15.3233	2	8.1887	5.96529	5.0909	4.17413	5.59096	5.3225	4.49072	4.88514	3.47395	4.56703	4.38537	4.06667	3.80209	4.01379	4.59409
520.508	6.53287	Cer(d18:1/16:0)	15.0802	1	0	4.23775	3.32773	4.14938	2.88962	3.42716	3.11226	2.91911	3.46582	2.51405	2.70496	3.5138	3.57396	3.75803	3.70557
566.551	6.96469	Cer(d18:1/18:0)	13.6472	1	1.4609	3.46105	3.437	4.16337	3.38235	3.7658	3.84303	3.23595	3.03214	3.03425	2.85453	3.54627	3.61661	3.6691	2.33973
622.613	7.68518	Cer(d18:1/22:0)	10.15	1	13.5289	7.03472	6.99581	6.87622	7.00719	7.03332	6.14136	7.10986	6.66839	6.50057	6.16748	5.05777	5.40372	7.3252	6.53802
650.644	7.98686	Cer(d18:1/24:0)	10.2442	1	43.2447	19.3399	19.5914	18.2404	19.7213	19.2792	16.7222	19.3725	16.7531	18.351	17.6851	15.0223	15.2177	14.8571	16.0426
648.628	7.61316	Cer(d18:1/24:1)	6.40779	1	15.08	39.3185	38.0404	40.4148	40.0336	38.9891	38.0174	37.8263	36.7303	39.5678	34.9828	32.6215	35.2672	34.6004	35.1722
632.633	7.98565	Cer(d42:1)	23.4146	2	19.5633	17.9513	15.914	13.1786	16.1348	16.7012	14.5575	15.3012	10.4641	14.9408	12.7192	9.39302	8.70487	8.54686	11.7431
385.346	5.66124	Cholecalciferol (D3)	18.9416	1	0.78906	3.50716	2.97174	2.65635	3.40809	3.68499	3.87703	3.10783	2.90186	2.05741	2.31526	3.06383	2.15772	3.09859	3.64942
636.555	6.76128	DG (36:3)	33.5975	1	2.01399	7.08876	4.64482	13.8413	12.5162	6.761	5.44355	12.4989	12.7344	13.7763	13.8644	13.0304	12.7314	10.5911	6.44265
784.665	7.40345	HexCer(d18:1/22:0)	10.9372	1	6.07704	9.95713	8.60526	8.02158	9.19406	8.39852	7.24962	8.81044	6.35102	8.26914	7.40207	7.51277	8.6543	8.47584	7.94774
812.698	7.72854	HexCer(d18:1/24:0)	10.5112	2	7.85538	12.7076	14.029	11.3881	12.5162	11.727	11.1123	14.019	11.5336	14.7348	10.5265	11.0063	11.4114	12.5616	11.5268
862.624	6.01768	LacCer(d18:1/16:0)	16.323	1	12.0673	9.28952	10.0419	7.45808	8.34969	7.86918	7.65191	7.88138	6.31359	6.85454	6.30101	5.94449	7.06656	5.98494	6.93746
468.308	2.84514	LPC(14:0)	24.4555	1	13.7026	2.55693	2.51134	1.89243	3.43408	3.03021	3.68542	2.96403	2.86464	3.17103	3.59257	2.80258	2.96391	5.26636	3.35323
496.34	3.23509	LPC(16:0)	4.4909	1	3107.63	170.475	162.023	166.912	164.796	169.553	167.821	162.629	155.095	174.228	173.563	161.313	167.259	147.731	156.992
482.361	3.45788	LPC(16:0e)	16.8465	2	18.4896	3.71492	1.61787	2.88346	3.39895	3.50022	3.46371	3.74415	2.73268	3.22729	3.42917	3.503	3.36674	3.55501	3.16869
524.371	3.70995	LPC(18:0)	4.9148	1	1024.32	95.8335	92.1851	84.7804	89.5866	87.7237	88.876	89.067	89.7967	86.6447	83.6745	87.3694	83.5955	98.7388	92.7734
520.338	2.95675	LPC(18:2)	21.5218	1	531.424	9.9731	10.3349	9.6791	11.2089	11.3061	10.4401	10.5717	6.42259	10.5045	10.0404	6.88356	4.44213	10.0602	8.99434
480.308	3.36848	LysoPE(18:1)	47.1679	1	2.04175	3.45048	2.81792	6.5683	1.68573	2.43509	4.64608	6.02624	6.56263	1.17116	6.67541	6.38217	7.09267	5.75698	2.27465
734.569	6.51805	PC(16:0/16:0)	1.40283	1	388.26	2634.15	2685.21	2611.77	2577.82	2633.25	2671.45	2610.62	2635.53	2648.28	2643.61	2695.36	2640.87	2688.85	2710.07
760.585	6.49649	PC(16:0/18:1)	1.54146	1	9576.86	3060.55	3185.54	3100.37	3052.59	3046.15	3141.81	3057.24	3046	3091.7	3063.13	3175.3	3109.78	3131.99	3130.77
746.606	6.77461	PC(16:0e/18:1(9Z))	4.14978	1	124.817	107.698	103.565	115.246	104.663	116.639	109.047	106.348	112.362	104.139	105.241	102.632	102.746	108.302	109.033
790.633	7.31771	PC(18:0/18:0)	11.5448	1	14.8785	25.1159	30.121	25.9413	33.7299	28.7699	25.072	33.4341	34.1589	32.0669	27.2627	27.5714	24.9243	29.1284	27.0491
772.622	6.83873	PC(18:0p/18:1(9Z))	49.4707	1	66.6457	8.17448	7.09761	15.4112	24.9824	35.3678	10.8966	15.7131	37.4435	27.9198	19.3744	38.6305	29.0742	38.9594	16.078
720.553	6.28981	PC(31:0)	5.13476	2	11.3038	63.8073	63.2574	68.3618	67.8922	67.6687	66.6827	64.4174	68.2249	66.5401	64.6185	61.7431	61.676	56.7149	62.1772
732.553	6.03598	PC(32:1)	3.81255	2	440.293	219.518	243.624	241.566	239.572	227.782	240.018	227.831	220.338	240.59	239.217	231.358	250.923	238.582	235.83
730.538	5.60377	PC(32:2)	17.519	2	71.2489	9.80111	9.06829	12.4899	11.7437	11.1319	12.2027	8.03173	10.3456	10.4092	8.54785	6.89591	10.3999	7.97321	8.42744
748.586	6.7383	PC(33:0)	17.9484	2	19.6407	73.0475	73.7247	57.3914	44.5604	72.9245	51.56	63.2622	55.5744	59.3884	73.8265	49.3508	70.3723	74.1142	47.0483
746.568	6.27655	PC(33:1)	10.7663	2	71.9233	23.8207	23.1001	23.4636	26.4803	26.0398	24.1647	23.7196	22.6564	23.1411	23.3231	20.9162	23.0291	16.5588	26.7392
758.569	6.10173	PC(34:2)	3.56178	2	19541.9	1022.37	1116.65	1144.36	1145.04	1072.15	1119.87	1074.67	1100.55	1152.28	1137.11	1136.09	1178.67	1108.75	1127.73
756.553	5.72799	PC(34:3)	19.658	2	278.233	12.7996	11.5399	15.5009	14.4976	13.1081	15.1303	15.1612	12.214	14.6503	12.5426	11.9472	15.571	22.7741	12.8525
774.601	6.71657	PC(35:1)	9.86575	2	111.401	35.2851	35.4649	34.3288	37.1301	37.1425	37.2674	37.094	34.5833	31.9288	33.2708	28.5358	32.2358	26.3714	36.6514
772.583	6.33039	PC(35:2)	14.8572	2	328.159	17.2357	12.159	17.2256	18.565	18.6515	14.3438	16.6583	16.9119	18.4297	11.9326	16.3206	20.2574	15.3982	19.0019
788.616	6.91556	PC(36:1)	3.48701	2	1520.79	781.669	793.618	798.572	816.706	808.545	817.313	779.374	807.775	865.144	772.454	798.283	765.937	750.151	793.414
786.6	6.54527	PC(36:2)	2.06442	2	12269.3	2100.1	2208.88	2185.19	2201.31	2123.19	2150.22	2097.1	2157.35	2237.45	2207.17	2139.26	2151.13	2175.53	2226.16
784.584	6.12729	PC(36:3)	2.89573	2	4300.54	209.727	217.76	226.67	233.547	218.829	223.379	219.393	222.667	219.222	222.52	226.239	232.355	214.548	224.789
782.567	6.49828	PC(36:4)	2.94794	2	1804.93	620.531	652.454	668.029	665.233	650.419	662.283	665.101	648.331	705.641	681.096	663.956	655.316	646.266	675.911
782.569	5.96849	PC(36:4)	5.65534	2	10308.9	198.184	210.623	190.57	194.592	194.566	204.839	200.777	178.962	214.127	206.589	179.525	198.535	187.194	211.467
782.568	5.69812	PC(36:4)	28.5788	2	808.506	3.61547	13.899	14.7902	11.3152	12.4406	13.4695	6.23013	13.302	13.8087	13.6933	8.58135	12.5768	9.77949	11.5737
815.635	6.90716	PC(37:3)	13.5098	2	56.2766	15.6297	9.91523	16.1497	18.6917	15.417	13.2907	15.631	17.7675	16.2661	16.4132	17.9184	15.9124	16.6513	15.698
816.65	7.26239	PC(38:1)	15.3678	2	10.6798	13.2553	15.3971	17.5642	19.0692	16.6954	16	16.9929	15.8325	23.0717	18.4187	20.6805	15.6654	21.8063	16.4854
814.632	6.90794	PC(38:2)	37.3508	2	116.691	17.3964	29.6025	16.2584	14.0413	15.4586	22.0888	12.9657	20.6411	25.6895	32.9634	32.715	11.0196	28.1436	12.1903
812.615	6.61816	PC(38:3)	5.76012	2	1516.85	54.1682	54.5522	50.2839	58.2557	53.7694	55.4058	54.436	54.77	54.662	55.8125	46.1473	49.6284	50.9338	53.6924
810.6	6.41474	PC(38:4)	4.87605	2	4004.4	85.6698	96.2847	100.94	95.833	92.3474	91.8088	89.8902	98.1984	90.8706	100.71	89.3691	93.4743	99.5112	94.4259
808.584	5.96479	PC(38:5)	7.35074	2	2534.18	17.6078	20.9427	20.0571	18.5492	20.8398	20.5892	20.5364	17.5296	21.4017	19.9406	19.6695	18.0036	17.1244	19.832
806.569	5.77618	PC(38:6)	26.4852	2	1331.7	7.44317	6.80948	8.52704	7.71191	10.2505	10.2347	9.13015	9.06048	7.90399	9.52194	13.018	14.8972	14.8324	8.61935
832.665	7.34195	PC(39:0)	5.21848	2	7.86594	76.8916	81.6264	79.4172	82.416	78.4018	81.4381	79.0701	79.7126	88.4576	85.4501	80.0962	74.7367	72.105	83.6793
836.613	6.38157	PC(40:5)	11.8975	2	198.302	6.17788	6.23986	7.17944	5.8702	6.94269	7.16247	6.30612	6.38477	4.65504	5.89252	5.01383	6.96117	6.50786	6.04086
834.601	6.24225	PC(40:6)	13.9862	2	493.226	13.1323	12.3861	14.8904	14.8805	14.5258	14.8701	13.028	14.5577	14.6119	12.1693	11.2136	13.7066	8.76405	15.9509
720.589	6.8092	PC(O-32:0)	7.74219	2	48.1288	51.8756	54.9708	59.2082	57.9433	55.5989	57.6965	54.6216	55.5893	60.8374	54.9633	46.7941	54.5865	46.0066	57.8754
718.579	6.72905	PC(O-32:1)	23.2041	2	29.4927	15.7868	14.5123	14.7924	12.0029	18.0518	12.0609	12.3732	12.6008	12.3313	9.95297	8.3345	12.0501	20.511	15.2258
744.59	6.39916	PC(O-34:2)	6.90922	2	148.691	34.1618	34.1506	33.6166	35.4626	34.6224	36.6834	37.1669	32.4925	32.7628	29.5954	31.5559	35.4868	30.9241	37.3067
759.637	7.06282	PC(O-34:3) NH4 adduct	4.331	2	356.116	794.035	879.599	897.562	893.805	884.194	857.427	882.28	889.998	967.777	868.793	852.001	841.488	861.035	868.622
770.605	6.37111	PC(O-36:3)	21.6959	2	104.3	22.211	16.1742	16.2881	21.4335	19.5423	22.5627	18.326	18.1423	16.6294	12.4181	13.3082	16.3955	9.70656	20.1694
768.588	6.26351	PC(O-36:4)	30.3107	2	448.437	6.98689	5.48189	11.1864	8.11162	5.80326	6.19572	5.52093	5.31805	7.15663	11.0476	10.2256	10.0172	10.6219	5.16297
766.571	6.15561	PC(O-36:5)	19.2124	2	268.193	4.53747	4.40182	4.42344	5.61588	4.6232	5.11031	5.93585	3.6377	4.94339	7.26406	6.25461	5.86586	6.90129	5.23719
794.604	6.23666	PC(O-38:5)	23.8935	2	437.72	2.91395	5.89231	5.18243	6.91638	5.70511	3.09494	5.77366	6.43927	6.18286	7.68908	7.30713	6.67322	6.83949	6.93723
706.538	6.04027	PC(15:0/15:0)	3.63784	1	56.9034	607.551	660.031	663.064	665.882	614.928	648.64	615.506	603.819	659.8	653.193	647.801	675.486	648.928	637.542
718.538	6.61188	PE(16:0/18:1)	3.66523	1	15.5717	153.082	151.765	147.986	155.042	148.593	157.187	147.691	151.708	142.948	160.983	149.671	154.842	144.55	161.376
716.523	6.21753	PE(16:0/18:2)	9.0794	2	28.8928	33.3406	31.4673	31.8006	35.5374	27.1403	34.6619	27.672	31.0065	26.9702	30.9314	29.7992	32.8898	31.8425	35.5877
740.524	6.07997	PE(16:0/20:4)	15.1618	2	20.6073	8.98601	8.99613	8.55115	9.58444	7.21379	10.5043	6.63145	7.69999	8.47972	7.52234	7.67774	9.42777	11.4794	8.58837
726.544	6.49746	PE(16:1e/20:3)	23.4411	2	17.0394	42.1967	38.8388	24.5855	37.3077	37.1454	40.257	25.4645	27.769	20.995	29.6728	24.5648	23.961	27.872	39.6186
722.511	5.95611	PE(16:1e/20:5)	22.2998	2	4.99243	27.5655	24.7317	23.4425	26.1462	28.2451	13.3278	24.0199	19.69	21.871	15.9941	15.3824	17.2028	22.5163	18.0437
746.569	7.02309	PE(18:0/18:1)	2.96422	1	17.2487	490.346	481.877	464.124	496.189	477.918	497.881	484.373	466.618	488.869	488.936	469.325	482.751	469.173	516.71
768.553	6.52358	PE(18:0/20:4)	7.19351	2	93.6454	97.9053	94.3483	82.3182	93.0033	82.1379	95.6716	83.0573	85.2834	83.3346	95.1499	84.8816	89.8462	86.9463	101.045
792.556	6.32912	PE(18:0/22:6)	6.44112	2	3.9329	54.1055	53.5214	45.1629	53.9028	47.4802	53.7715	54.2739	51.0605	45.6194	52.2264	53.428	52.4279	49.1073	54.9087
742.537	6.22686	PE(18:1/18:2)	22.5037	2	19.8722	53.303	51.4035	27.9366	57.4183	50.4827	59.1027	34.3026	50.9794	50.588	36.076	50.6279	37.0355	31.8005	55.4167
780.59	6.97686	PE(18:1e/22:4)	15.2978	2	3.86419	16.2998	14.8525	11.5998	14.7265	14.1062	14.9044	13.9889	11.8773	10.5384	16.1168	17.107	19.0592	14.9093	15.0349
776.558	6.50912	PE(18:1e/22:6)	17.798	2	14.8386	26.8039	21.4401	18.7578	17.8554	21.123	22.8165	18.6603	17.274	18.1618	18.3916	27.8032	18.9471	14.6905	20.5986
702.542	6.82268	PE(O-16:0/18:1)	5.58478	2	21.9035	139.684	124.413	127.659	137.653	130.701	145.398	130.032	118.329	129.131	129.709	123.047	126.154	124.827	135.834
752.558	6.71241	PE(O-38:5) or PE(P-38:4)	5.71923	2	89.8558	123.193	115.856	101.237	117.298	106.9	122.968	109.154	108.393	108.692	114.815	106.874	108.866	110.205	117.214
752.558	6.60678	PE(O-38:5) or PE(P-38:4)	7.22417	2	101.157	39.0328	39.4137	36.2251	38.2353	37.525	40.3879	35.5686	37.9032	34.594	38.3624	32.6312	40.2319	35.1839	43.0977
700.527	6.43674	PE(P-16:0/18:2)	6.13687	2	15.1101	93.4149	94.8983	85.2863	99.4696	88.2294	97.8875	88.5528	86.347	83.7791	96.669	91.4716	99.6177	95.4651	100.53
748.527	6.09178	PE(P-16:0/22:6)	7.66782	2	2.41499	30.1752	30.932	26.9444	31.1319	29.9615	33.4006	30.0328	26.8222	28.1854	33.9629	27.5427	32.4137	31.2444	32.6592
730.574	7.19489	PE(P-18:0/18:1)	5.8746	2	5.22493	95.9033	100.545	92.387	101.021	95.1507	107.279	93.3122	92.823	96.8546	94.5052	91.4715	97.541	84.3668	103.059
728.558	6.85262	PE(P-18:0/18:2)	7.57074	2	33.0685	83.7017	80.5353	74.5674	81.4638	78.5243	87.6223	83.3579	76.5606	75.0468	78.725	68.6628	82.7408	66.0026	81.7277
778.574	6.67039	PE(P-18:0/22:5) + PE(P-20:1/20:4)	26.1604	2	14.234	12.6565	8.54048	15.8819	9.22401	8.14313	10.4491	8.40069	14.282	13.4358	15.202	16.9032	15.5787	15.1355	9.16691
904.59	6.00485	PI(18:0/20:4)	8.16849	1	77.9539	38.097	46.9667	47.4104	45.5127	38.1472	41.2012	43.6373	45.0144	42.2044	43.7723	48.5926	48.0046	49.4246	42.7724
876.569	6.54437	PS(41:4)	14.2533	2	238.157	29.3857	28.4996	29.36	29.4736	28.92	28.7172	32.2184	29.9892	41.4934	41.0301	34.2743	34.8997	29.8987	38.2722
807.636	7.02635	SM (d18:1/24:4)	10.5583	2	55.221	21.1536	20.055	18.4088	21.3187	19.8835	21.1359	19.8727	19.1805	22.5847	19.8095	17.923	15.3074	15.9083	20.9657
835.666	7.37117	SM (d18:1/26:4)	8.79994	2	66.347	123.299	122.135	116.506	127.614	115.181	117.896	118.309	124.288	140.58	120.166	102.793	101.437	104.184	116.681
773.652	7.27136	SM(d39:1)	15.1839	2	51.584	46.4025	43.5437	43.8912	47.5229	47.477	43.5756	43.6176	45.6242	48.046	42.7307	22.7191	37.8918	38.6166	42.0103
811.668	6.98616	SM(d42:3)	4.22599	2	430.389	155.791	162.48	157.706	166.968	155.288	156.321	154.073	153.072	166.589	151.556	150.702	144.386	147.161	152.03
745.62	6.86342	SM(37:1)	9.29581	2	15.4745	20.9175	20.0509	22.6197	21.6584	19.8004	20.8084	20.9564	20.165	22.8469	20.5658	16.5273	16.9225	18.7358	22.0847
785.652	7.03532	SM(40:2)	4.05878	2	393.699	166.954	185.14	178.768	180.999	174.342	176.797	181.484	184.201	194.682	173.489	182.253	167.18	182.503	180.937
701.558	5.59989	SM(d16:1/18:1) or SM(d18:2/16:0)	7.95582	2	194.004	25.2703	27.7579	29.9182	31.2295	28.6822	27.9565	26.8005	26.3032	28.6389	29.4369	23.4926	25.4385	24.9091	26.2753
677.557	5.75217	SM(d18:0/14:0)	30.3402	1	3.04123	3.3162	7.23387	8.3473	8.71287	7.84883	3.9907	3.76524	7.0883	8.03334	8.84827	8.24587	7.49182	7.77657	3.84916
705.586	6.27734	SM(d18:0/16:0)	7.45251	1	100.357	74.3174	76.5529	80.8402	79.3017	72.9091	76.8865	78.4259	77.8573	59.5461	76.8585	83.4604	74.7767	81.981	75.0602
647.51	4.9783	SM(d18:1/12:0)	26.5065	1	3.87388	5.99589	4.19457	3.69609	5.25593	4.28876	5.8325	4.7667	4.60717	8.19346	4.34579	7.03069	7.16061	8.27593	6.57812
703.574	6.12738	SM(d18:1/16:0)	2.16121	1	2051.43	1018.91	1049.46	1055.81	1079.31	994.154	1022.9	1025.74	1013.69	1047.02	1050.24	1041.09	1044.34	1013.03	1017.5
815.699	7.81473	SM(d18:1/24:0)	6.29695	1	345.191	803.327	812.592	748.995	799.445	736.597	744.8	727.152	802.587	764.659	688.506	716.272	645.199	741.651	757.466
675.543	5.56827	SM(d32:1)	6.77363	2	98.368	77.7376	82.9349	96.0319	100.689	90.1596	91.6366	90.7884	85.0359	86.5856	89.5274	82.0328	88.877	85.7061	83.0793
689.558	5.85602	SM(d33:1)	7.99047	2	60.7034	16.022	17.9583	20.0192	19.2123	18.1749	18.1776	18.1854	16.4873	17.9626	19.2894	15.2784	18.1023	16.5348	15.9026
689.558	5.91122	SM(d33:1)	13.0008	2	66.7081	10.4232	11.8338	10.0085	9.63726	10.3286	11.7627	10.2039	10.8649	10.7217	10.0495	6.80201	10.3815	8.50137	11.7094
733.616	6.73608	SM(d36:0)	54.7677	2	33.8046	33.0586	29.2035	73.2663	72.4298	24.0045	29.2093	28.0538	28.7574	33.1366	11.4152	29.1204	25.438	75.9347	30.2953
731.606	6.63252	SM(d36:1)	3.41917	2	322.02	614.157	632.232	635.669	658.472	594.256	600.617	605.335	632.733	653.149	637.191	610.661	588.474	611.75	618.268
729.59	6.13827	SM(d36:2)	4.83984	2	175.927	43.8946	46.4322	47.3914	47.7758	43.8197	46.9437	46.1074	46.7076	44.2267	46.7793	44.8148	47.24	39.4339	44.8242
757.621	6.62392	SM(d38:2)	3.31191	2	82.9451	56.9922	54.9474	55.3076	57.3307	55.8505	54.3894	54.6168	56.76	54.4707	56.081	52.6781	50.6064	53.2773	54.4617
787.668	7.4637	SM(d40:1)	5.2646	2	532.694	775.222	812.062	799.065	822.761	789.12	774.443	788.423	833.856	896.776	775.237	758.075	712.327	793.863	777.971
801.684	7.64322	SM(d41:1)	7.06095	2	193.715	83.916	85.4707	84.0297	84.9861	82.8897	79.799	75.0331	73.1063	84.7038	73.0506	72.8319	69.9084	76.8864	74.9792
801.683	7.70193	SM(d41:1)	12.1293	2	244.638	46.7305	30.409	46.9954	45.5648	42.739	43.1436	49.3421	51.4499	44.2777	39.9178	44.0696	37.6286	40.983	40.8676
799.668	7.2145	SM(d41:2)	6.71487	2	115.422	46.9278	48.2738	47.6462	49.5977	49.1755	48.1561	46.9285	49.5948	52.8865	46.6378	41.1939	44.174	41.4276	46.1612
813.684	7.38139	SM(d42:2)	5.10662	2	861.056	1508.01	1581.46	1463.97	1548.98	1506.82	1517.76	1529.34	1512.98	1612.92	1419.27	1391.19	1331.56	1427.14	1475.81
822.755	8.73488	TG(14:0/16:0/18:1)	6.95726	2	573.449	20681.4	18884.9	18965.8	16935.3	18358.4	16742.3	18670.9	17175.3	17516.7	17983.5	17504.3	19928	20468.2	17578.1
848.77	8.68469	TG(14:0/18:1/18:1)	6.301	2	2384.52	25379.9	24523.9	23925.1	22147.2	23261.4	21609.7	23836.2	22566.9	22064.2	23071	23884.5	25839.9	26668.2	22895.1
844.739	8.28831	TG(14:0/18:2/18:2)	5.13125	2	17.9967	1356.01	1344	1361.57	1324.48	1316.58	1368.13	1361.62	1284.29	1140.18	1207.44	1302.84	1380.59	1359.52	1322.52
844.739	8.15204	TG(14:0/18:2/18:2)	5.14045	2	269.652	7386.44	7071.21	6735.62	6627.03	6594.61	6239.75	6831.83	6558.21	6132.92	6684.89	6563.39	7190.33	7042.66	6873.93
768.708	8.50296	TG(16:0/16:0/12:0)	5.81745	2	23.4784	6301.98	6246.24	5998.46	5477.84	5935.3	5431.1	5931.14	5588.73	5697.12	6212.42	5723.41	6326.94	6564.69	5827.86
824.77	9.11124	TG(16:0/16:0/16:0)	5.30283	1	202.425	7782.17	7724.73	7297.16	6690.53	7093.03	6678.77	6997.67	7081.28	7090.35	6835.94	6750.67	7528.68	7661.92	7143.4
878.816	9.38619	TG(16:0/18:0/18:1)	4.23824	2	490.467	34655.9	35029.3	33897.2	32524.7	33209.4	31426.1	34531.2	32231.3	33114.3	33854.1	34057.6	36083.6	36731.5	33966.2
792.708	8.1755	TG(16:0/18:2/12:0)	6.27463	2	47.6479	13227.4	12085.4	11493.6	11352.2	11670.8	10863.5	11693.9	10877.7	10931.1	11407.9	11112.7	12016.9	12940.3	11143.9
872.77	8.53109	TG(16:0/18:2/18:2)	5.35004	2	3046.5	1835.96	1843.58	1605.23	1688.72	1596.57	1563.53	1712.87	1627.07	1608.75	1695.29	1628.9	1727.04	1780.95	1761.76
872.771	8.36839	TG(16:0/18:2/18:2)	6.38509	2	3714.38	20624.4	19490.2	18310.5	17947.7	17851.6	17031.7	19207.9	18229.2	17744.2	18529	18841.8	20247.5	21263.2	18377.2
870.755	8.15042	TG(16:0/18:2/18:3)	4.81448	2	544.225	4358.62	4232.19	4181.1	4032.71	4074.23	3980.45	4166.33	4069.21	3584.05	3925.88	4141.96	4223.61	4376.61	4068.61
870.754	8.23673	TG(16:0/18:2/18:3)	9.96442	2	555.982	1692.42	1641.11	1509.58	1452.32	1452.08	1081.93	1493.05	1430.83	1351.82	1400.85	1341.08	1553.85	1480.79	1486.73
924.802	8.42354	TG(16:0/22:5/18:1) or TG(20:4/18:1/18:1)	7.40214	2	392.507	1095.98	1001.83	992.178	851.089	933.316	898.112	949.364	916.23	881.758	891.411	933.271	927.402	1065.82	1003.27
924.801	8.51712	TG(16:0/22:5/18:1) or TG(20:4/18:1/18:1)	30.6199	2	415.124	489.921	460.447	793.26	432.434	401.368	421.826	440.747	451.593	401.518	806.183	423.871	840.942	492.274	464.913
794.723	8.4553	TG(16:1/18:1/12:0)	6.29893	2	110.505	19287.4	18291	17553.7	16009.6	17348	15990.3	16672.2	15982.7	16625.5	16182.5	17032.6	18103.9	18768.9	16723.5
908.864	10.3581	TG(18:0/18:0/18:0)	17.2048	1	4.5677	1129.8	1252.91	866.819	873.048	898.56	771.602	884.162	1163.42	933.847	1168.85	966.611	698.877	1161.05	1106.03
820.739	8.41689	TG(18:1/12:0/18:1) or TG(18:2/16:0/14:0)	6.39096	2	484.573	16692	15971	15169.2	14346.4	14689.5	14327	15323.3	15037.5	14526.5	15119.6	15788.1	16350	17778.1	14989.6
876.801	8.9742	TG(18:1/18:1/16:0)	7.12789	2	5591.01	48062	47817	47115	42446.2	44535.1	40433	46902.1	43025.9	43241.4	43482.8	46017.7	50076.5	52386.6	44087.2
902.817	8.89979	TG(18:1/18:1/18:1)	6.83859	1	2496.32	28554.6	27531.9	27119.9	24866.2	24576.6	23941.6	25386.8	25396.6	24817.4	25069.7	26126.7	28590.1	29985.8	26413.8
948.801	8.28632	TG(18:1/18:1/22:6)	5.39941	2	23.324	952.036	904.31	961.301	870.198	889.071	881.02	939.375	905.076	801.91	863.012	831.827	945.069	954.286	875.972
948.8	8.17992	TG(18:1/18:1/22:6)	10.1405	2	52.6655	112.616	124.855	91.1311	89.1492	96.5362	101.683	99.2498	95.0992	90.3527	95.921	97.4341	100.954	114.92	98.0245
898.786	8.48008	TG(18:1/18:2/18:2)	5.39565	2	356.706	2746.27	2707.28	2543.02	2338.05	2531.35	2446.21	2649.97	2452.48	2308.99	2615.4	2523.81	2636.46	2709.67	2677.65
898.786	8.33688	TG(18:1/18:2/18:2)	5.43211	2	1665.56	8833.73	8494.55	8318.02	7974.6	8172.4	7754.09	8721.41	8538.2	7794.58	8280.29	8464.13	9188.08	9273.39	8321.87
874.786	8.63722	TG(18:2/18:1/16:0)	6.39499	2	6503.96	37091.6	36153	35137.1	32828	33151.8	31766.3	34670.2	33573.2	32016.9	34394.2	36364.6	37894.3	38702.2	32670.4
900.802	8.59049	TG(18:2/18:1/18:1)	6.04852	2	2656.01	20081.1	19678.7	18602.2	18012.1	17731.8	16678.8	18467.8	17969.7	17005.2	18498.7	18578.2	19083.2	20721.3	17844.1
900.801	8.80769	TG(18:2/18:1/18:1)	6.29107	2	493.775	1118.38	1160.51	1046.61	1012.45	996.812	928.694	1055.62	984.047	972.431	983.943	949.971	1021.97	1057.08	975.725
896.77	8.11497	TG(18:2/18:2/18:2) or TG(18:3/18:2/18:1)	3.75483	2	350.797	2286.7	2161.8	2199.78	2155.46	2153.07	2159.65	2199.41	2125.02	1931.03	2103.14	2114.21	2193.94	2235.02	2179.48
896.771	8.26623	TG(18:2/18:2/18:2) or TG(18:3/18:2/18:1)	5.71089	2	198.739	1186.05	1262.17	1202.84	1127.28	1129.14	1118.34	1188.16	1174.16	1021.78	1097.41	1036.79	1192.63	1177.79	1177.25
922.786	8.31536	TG(18:2/22:5/16:0)	6.16865	2	103.57	3654.4	3317.91	3407.61	3096.3	3316.12	3121.71	3593.79	3438.78	3224.46	3423.61	3317.42	3752.24	3756.6	3358.35
922.785	8.19075	TG(18:2/22:5/16:0)	8.67943	2	150.09	333.47	313.367	255.547	281.068	286.642	273.589	302.954	285.422	273.901	281.101	229.481	295.258	295.822	281.204
670.599	7.57618	TG(37:0)	12.3467	2	0	35.4619	33.2608	40.0804	37.8039	42.5035	46.125	39.7918	40.5907	40.3191	30.1279	46.4098	43.0399	47.3267	38.5248
682.598	7.45231	TG(38:1)	50.235	2	1.14686	130.28	677.304	701.762	711.889	541.79	123.457	650.541	650.766	134.723	695.71	643.527	761.561	711.668	126.745
796.739	8.78838	TG(46:0)	5.72101	2	72.3261	7300.53	7234.15	6790.9	6462.02	6563.33	6107.21	6568.21	6247.22	6879.51	6540	6215.97	7080.07	7108.32	6658.04
810.754	8.87763	TG(47:0)	6.68801	2	13.02	240.696	223.795	224.082	195.628	214.717	193.605	203.203	209.357	204.289	212.276	216.759	226.103	239.723	211.073
808.739	8.58128	TG(47:1)	5.54527	2	15.3055	1546.78	1491.32	1378.15	1301.35	1403.83	1316.82	1371.25	1399.81	1343.69	1376.4	1442.66	1448.09	1562.18	1395.48
806.723	8.29317	TG(47:2)	5.10351	2	10.2572	1106.17	1070.82	1038.04	999.427	1009.81	979.886	1021.68	960.955	930.011	961.867	939.858	1040.14	1058.98	995.033
806.723	8.52776	TG(47:2)	20.2311	2	0.359402	9.94371	6.56266	12.8389	10.8924	11.3995	9.22292	10.0116	8.42085	11.9106	11.4672	11.3714	14.8874	14.4436	10.1595
829.725	9.11137	TG(48:0)	9.75718	2	42.7512	798.48	735.667	636.396	602.276	708.176	651.398	692.763	609.784	639.037	604.455	564.555	608.312	623.013	704.862
827.71	8.73295	TG(48:1)	12.1969	2	91.7642	2350.65	1960.97	1741.4	1547.68	1922.97	1691.33	1830.26	1542.86	1735.11	1773.87	1496.28	1642.3	1718.96	1781.93
825.694	8.42231	TG(48:2)	10.9034	2	76.4797	1733.11	1493.39	1246.3	1154.04	1407.78	1323.94	1364.48	1218.31	1299.35	1312.56	1195.04	1240.68	1364.14	1371.79
818.723	8.14074	TG(48:3)	6.0129	2	142.107	12766.9	12123.8	12201.9	11371.9	11934.8	11100.1	12104.3	11867.8	10657.6	11859.8	12069	13169.8	13140.1	11386.1
838.786	9.2174	TG(49:0)	5.29738	2	17.7496	427.943	404.303	379.198	382.845	401.703	385.778	410.405	392.44	407.112	405.222	360.649	445.94	416.477	405.739
838.785	9.28077	TG(49:0)	6.39634	2	17.7496	334.733	338.841	312.468	298.467	282.242	280.289	298.068	282.544	316.677	296.189	284.629	301.004	324.806	295.677
836.771	8.87112	TG(49:1)	4.91663	2	69.6019	3294.48	3342.19	3190.63	2992.32	2990.67	2970.59	3059.33	3116.04	2951.07	2921.68	3099.1	3259.51	3379.06	3216.93
834.755	8.54547	TG(49:2)	5.74238	2	69.034	2335.99	2346.71	2189.95	2057.5	2169.79	2032.81	2173.19	2023.72	1973.37	2084.43	2035	2197.83	2312.65	2072.37
832.738	8.26906	TG(49:3)	7.04825	2	16.318	713.159	697.201	687.798	648.626	665.947	599.329	666.668	620.25	576.269	625.28	577.188	677.893	694.122	611.855
852.801	9.47567	TG(50:0)	3.42209	2	148.736	8294.3	8598.82	7871.73	8058.06	7722.65	7936.81	7923.99	7860.03	8254.53	8233.41	8139.44	8339.18	8682.43	8109.63
857.758	8.63765	TG(50:0)	16.4736	2	17.1041	170.248	130.207	117.301	109.077	131.265	110.731	121.547	106.889	120.353	105.89	95.6222	94.1317	101.517	116.475
850.786	9.0441	TG(50:1)	6.17794	2	1815.55	28616	27850.3	25313.7	25030.5	25052.4	23719	25729.9	24949.3	25300.6	24712.9	26270.2	27466.9	29239.4	25867.9
855.743	8.37117	TG(50:1)	18.5109	2	12.052	151.579	115.174	101.446	98.3608	112.17	98.6921	112.253	89.4638	92.5958	90.422	77.3163	80.2675	87.362	102.671
853.725	8.68832	TG(50:2)	12.6923	2	352.337	3067.61	2654.96	2313.76	2075.69	2616.68	2216.39	2391.89	2003.05	2251.6	2280.25	1976.29	2091.73	2222.18	2268.52
846.755	8.38265	TG(50:3)	7.06962	2	1325.05	17200.6	15786.6	15522.2	14374	14921.7	14516.8	15710.2	15460.7	14529.1	15285.6	16081.3	17012.4	18135.2	14974.7
851.71	8.38378	TG(50:3)	10.2812	2	208.134	1891.25	1641.74	1405.49	1299.49	1558.61	1473.5	1527.02	1346.23	1435.51	1410.61	1347.33	1367.42	1439.47	1510.59
842.722	7.91463	TG(50:5)	4.86598	2	28.7682	1154.36	1182.78	1135.84	1160.68	1099.26	1115.93	1118.09	1187.96	996.767	1060.88	1147.52	1170.39	1175.45	1198.59
842.723	8.00173	TG(50:5)	18.6262	2	38.942	727.045	720.934	984.667	666.176	961.281	921.49	684.37	930.537	613.678	674.136	693.475	983.551	975.78	638.251
864.802	9.20535	TG(51:1)	4.44351	2	56.3872	6148.26	6175.03	5750.35	5657.49	5685.34	5534.34	5931.03	5843.73	5667.66	5762.47	5502.33	6259.97	6270.15	5827.31
862.786	9.19354	TG(51:2)	4.22639	2	3.82777	181.186	177.021	172.729	164.106	178.248	165.297	179.286	174.421	163.425	167.953	158.95	182.484	174.062	172.777
862.786	8.81987	TG(51:2)	5.17164	2	227.805	6034.8	6075.29	5848.62	5472.28	5492.34	5327.35	5695.66	5504.99	5182.13	5307.52	5395.6	5948.32	5870.91	5506.46
860.77	8.52028	TG(51:3)	5.85779	2	175.523	2039.92	1953.87	1916.71	1723.28	1874.71	1746.67	1907.91	1880.42	1698.08	1874.31	1851.59	1958.17	2070.37	1804.83
860.77	8.84903	TG(51:3)	14.1655	2	1.90999	44.3751	39.0451	33.5007	37.6103	34.887	31.8844	35.407	34.5162	36.8829	28.6053	25.4147	27.7392	33.7103	34.58
858.754	8.2778	TG(51:4)	5.40248	2	28.747	653.953	615.519	601.19	580.549	597.947	595.346	641.887	610.194	543.607	582.688	567.376	655.878	637.603	608.68
858.75	8.01103	TG(51:4)	14.1613	2	45.6085	56.5604	52.2126	47.8684	37.4992	48.8604	37.1419	50.1817	39.5723	47.7632	51.0637	37.7838	54.6755	51.7405	52.9321
880.833	9.88784	TG(52:0)	2.90629	2	24.4117	5254.82	5164.29	5100.3	4894.16	4751.3	4827.84	4997.76	4869.85	5034.53	4892.72	4897.55	5102.79	5120.66	4927.91
880.824	9.38325	TG(52:0)	11.0106	2	131.779	6242.46	5944.24	5738.55	5460.35	5723.36	3974.16	5862.08	5545.41	5721.42	5757.04	5757.21	4540.72	6215.03	5867.53
881.757	8.97487	TG(52:2)	12.4321	2	806.591	6076.21	5079.75	4496.17	3912.66	4989.97	4192.67	4716.63	4087.59	4611.34	4401.99	3953.93	4103.49	4540.28	4558.33
879.741	8.6407	TG(52:3)	12.1388	2	907.588	4748.86	4261.05	3583.28	3222.94	3995.71	3564.01	3681.83	3133.99	3501.92	3606.96	3250.41	3314.4	3374.87	3642.76
877.726	8.38673	TG(52:4)	12.719	2	612.621	2798.8	2452.91	2026.77	1953.72	2246.75	1971.22	2141.91	1825.06	2027.25	2007.05	1792.84	1880.36	2011.76	2111.94
877.725	8.53018	TG(52:4)	13.2325	2	288.514	234.631	223.72	174.06	156.833	193.47	173.668	184.8	163.231	169.318	178.266	161.588	166.62	155.522	194.698
875.709	8.23469	TG(52:5)	10.6755	2	209.089	273.172	247.929	197.671	204.213	230.604	219.851	216.687	203.463	210.206	206.827	185.61	225.354	214.541	190.59
875.709	8.1538	TG(52:5)	11.5647	2	198.179	668.267	585.515	499.538	468.291	553.935	512.037	519.357	473.711	457.7	485.104	453.219	466.917	489.734	540.912
868.738	8.0767	TG(52:6)	4.45217	2	15.6369	306.662	337.033	311.888	326.386	312.278	327.841	335.95	306.944	306.564	305.209	339.346	324.622	346.773	312.381
868.738	7.94468	TG(52:6)	6.34629	2	12.6616	506.007	446.15	442.038	424.258	431.373	423.065	458.108	429.776	403.543	468.34	413.873	483.678	449.078	466.465
868.739	8.11879	TG(52:6)	6.45341	2	29.8769	916.453	794.441	804.043	784.131	787.354	732.281	836.165	767.157	810.273	836.442	717.627	856.422	858.273	830.053
890.817	9.13298	TG(53:2)	5.66969	2	141.333	3259.72	3303.7	3068.63	2966.3	3124	2942.49	3166.31	2918.75	2795.53	2811.31	2807.3	3217.95	3170.89	3080.09
888.801	8.77332	TG(53:3)	5.7173	2	174.203	1605.51	1457.28	1441.3	1319.27	1410.31	1325.22	1460.58	1428	1347.8	1392.02	1367.24	1516.09	1536.32	1435.34
886.785	8.51994	TG(53:4)	4.64984	2	93.6242	545.624	541.185	517.194	483.621	517.119	497.452	522.377	503.687	465.603	499.774	508.303	524.425	554.046	516.406
886.778	8.2589	TG(53:4)	12.8294	2	20.4715	50.5383	47.0826	44.2083	41.1438	33.6107	34.8404	37.5517	39.3285	32.5679	38.4512	38.4756	40.342	45.3526	38.5048
886.788	8.75744	TG(53:4)	19.4953	2	4.0576	28.5498	23.2575	32.8363	30.83	33.7265	31.9632	41.3377	34.8943	31.8533	21.3076	33.6435	37.8575	43.0021	24.9671
884.769	8.27557	TG(53:5)	35.1263	2	22.8941	215.886	221.979	216.542	208.576	201.407	201.127	221.765	215.248	92.8788	113.861	115.912	156.96	85.6694	68.2728
906.848	9.7735	TG(54:1)	3.87123	2	100.32	10237.5	10281.3	10485	10110	10153.2	9823.57	10273.1	9406.92	9357.86	9562.83	9414.39	10327	10092.7	10145.3
909.788	9.29075	TG(54:2)	4.82015	2	737.852	29795.6	29915.7	27896.7	27075.4	26065.8	26363.4	28062.2	26964.1	26499.4	27001.4	27352.9	29060.7	29890.3	27547.1
907.772	8.89923	TG(54:3)	11.421	2	402.665	3061.54	2794.75	2402.67	2116.09	2658.14	2393.18	2474.22	2161.38	2434.95	2297.75	2061.73	2266.55	2277.79	2630.7
905.757	8.58936	TG(54:4)	11.9015	2	430.605	2405.55	2137.34	1765.37	1685.07	1976.66	1727.46	1868.48	1627.3	1788.24	1840.29	1622.71	1618.79	1764.18	1868.26
905.756	8.81159	TG(54:4)	12.8667	2	87.3357	173.121	169.349	135.33	125.668	147.055	131.497	140.043	111.459	133.8	131.491	120.794	120.491	126.245	132.668
903.741	8.33611	TG(54:5)	11.5645	2	320.29	1173.9	1011.44	859.154	795.013	941.567	853.946	911.499	823.217	847.824	840.926	776.338	819.396	866.579	902.895
903.741	8.48228	TG(54:5)	13.4602	2	90.5252	619.937	581.525	462.754	437.291	512.076	455.465	481.275	406.699	418.741	495.993	404.093	433.776	454.998	528.303
901.725	8.35378	TG(54:6)	13.2166	2	110.202	148.239	135.326	105.439	109.69	118.26	105.572	117.161	94.0475	106.216	102.911	97.0408	99.5834	112.914	116.778
901.725	8.25609	TG(54:6)	14.1701	2	87.7659	232.3	192.119	186.99	175.27	194.296	185.623	183.468	259.385	175.751	167.856	149.604	179.372	184.21	188.55
901.724	8.115	TG(54:6)	17.308	2	134.993	242.208	206.017	185.844	174.626	213.774	190.147	201.702	176.533	256.814	288.481	170.442	172.467	191.905	186.059
894.755	8.08958	TG(54:7)	6.80868	2	24.4694	1082.1	1132.64	1246.64	1087.28	1163.45	1042.63	1131.83	1188.5	962.239	1063.98	1048.3	1179.67	1148.92	1036.39
894.753	7.93849	TG(54:7)	14.3489	2	41.8579	171.139	189.056	191.681	194.028	168.272	165.256	178.585	190.282	178.64	193.588	171.115	188.055	178.671	275.446
920.858	9.4186	TG(55:1)	47.5903	2	20.2493	171.357	165.027	136.544	14.4857	15.8434	135.415	145.761	145.931	135.009	150.711	177.328	30.9975	195.202	168.019
912.8	8.53915	TG(55:5)	20.0174	2	19.51	118.055	86.5831	107.382	104.499	122.265	127.183	110.386	67.3619	100.688	87.532	142.718	140.037	103.954	85.7026
932.864	9.6382	TG(56:2)	2.80339	2	30.0929	10076.8	10272.8	10295.3	10028.7	10152.3	9910.71	10448.2	9748.27	9359.88	9931.05	10106.8	10345	9919.86	10269.6
930.849	9.19978	TG(56:3)	12.716	2	13.979	1030.88	905.457	752.592	725.823	898.078	772.652	842.394	717.715	772.657	749.916	650.548	700.963	723.658	815.644
928.833	8.84364	TG(56:4)	5.99219	2	83.5795	4223.88	4018.37	3715.61	3609.94	3558.04	3528.51	3961.86	3755.06	3632.13	3728.7	3627.35	3980.65	4190.21	3818.11
928.832	9.12293	TG(56:4)	7.02004	2	21.2227	188.338	177.424	168.53	159.097	176.334	164.265	185.29	167.828	163.181	159.291	164.372	195.574	186.681	186.931
928.832	8.97577	TG(56:4)	7.32984	2	91.9973	104.175	101.688	99.3592	90.6548	96.9538	84.3443	96.876	99.9364	81.8266	95.3424	96.952	88.1902	104.411	92.0029
933.788	8.84242	TG(56:4)	13.3692	2	15.5785	542.572	483.687	388.877	364.923	418.271	388.018	409.588	359.118	412.547	387.021	328.397	368.092	388.7	430.91
926.817	8.57074	TG(56:5)	5.70515	2	82.7788	2589.3	2547.03	2365.47	2312.99	2311.7	2151.92	2391.62	2234.44	2184.79	2316.77	2230.28	2394.13	2528.8	2294.81
926.817	8.75441	TG(56:5)	10.6143	2	110.453	1014.12	921.337	1111.79	816.273	955.564	839.207	930.556	1055.28	815.123	892.739	889.495	1106.33	986.979	865.043
929.756	8.43069	TG(56:6)	16.2084	2	93.2644	345.967	305.576	246.111	211.739	347.423	321.641	273.478	220.708	316.858	324.57	243.397	308.167	322.848	353.952
920.77	8.08407	TG(56:8)	6.186	2	39.3525	861.227	908.671	995.244	944.184	949.559	908.949	1038.44	983.45	878.838	987.89	892.257	1044.06	1011.01	928.009
918.755	7.88039	TG(56:9)	4.6921	2	2.4848	93.9793	87.8102	97.3736	92.7839	99.345	91.8178	95.7937	94.3543	89.1914	92.4437	81.7988	89.8188	93.6565	93.4405
944.77	7.84658	TG(58:10)	10.082	2	5.30573	57.1807	66.8601	74.3035	73.5831	67.233	64.6367	74.1854	57.9086	66.5648	62.976	58.3979	58.9661	55.5077	61.533
958.88	9.54263	TG(58:3)	3.45248	2	16.0828	5172.47	5257.68	5253.49	5195.37	4895.25	4884.35	5099.32	4908.76	4678.85	4878.52	4959.47	5146.45	5133.36	5143.33
952.832	8.79872	TG(58:6)	6.57961	2	15.8904	106.344	98.662	94.5841	87.4408	97.0145	82.6213	93.817	94.4561	90.3353	96.4505	87.1656	102.127	97.9568	96.6667
952.832	8.86003	TG(58:6)	9.17085	2	8.2267	85.2587	73.0091	77.4364	74.9897	68.4023	74.2066	76.3945	72.0657	68.1665	71.4528	73.6528	79.9594	94.8724	77.7351
952.831	8.57564	TG(58:6)	13.9878	2	31.6475	1064.48	1002.41	647.672	913.361	849.985	868.852	983.507	918.687	892.511	952.442	837.25	659.932	966.243	752.643
946.786	8.05919	TG(58:9)	5.51224	2	19.3715	367.193	360.785	379.073	357.461	359.337	399.013	395.462	383.501	326.395	362.812	359.48	391.812	363.839	398.395
978.847	8.56333	TG(60:7)	8.24086	2	0.779117	104.093	95.7354	88.9854	87.5458	87.5139	79.879	95.6875	97.537	76.5099	87.5539	81.2667	91.0624	91.5754	87.4601
978.848	8.81534	TG(60:7)	10.431	2	0	46.8901	44.8514	40.0411	40.6031	35.9542	38.0554	41.7857	37.6493	36.8971	37.2343	31.7415	37.7833	33.5619	37.6542
836.806	9.57785	TG(O-50:1) or TG(P-50:0)	11.7909	2	0.0627294	44.5867	44.9516	46.1606	48.8075	47.304	46.931	42.3873	40.4972	38.476	35.3859	35.6476	34.2126	46.4209	47.4212
864.837	10.0062	TG(O-52:1) or TG(P-52:0)	14.1513	2	0	36.5294	35.8241	39.204	39.3895	39.5158	37.5751	33.4857	30.7364	28.2007	26.3536	29.5673	26.3047	33.8774	36.6529
862.822	9.47631	TG(O-52:2) or TG(P-52:1)	11.3708	2	0.224453	64.1151	65.8471	63.9333	67.0601	67.1431	63.9884	57.6498	55.673	52.439	51.6607	53.6761	46.5529	62.4853	66.4837

## Sheet: QC_PFAS
row m/z	row retention time	row identity (main ID)	RSD_pooled	NIST	pooled_1	pooled_2	pooled_3	pooled_4	pooled_5	pooled_6	pooled_7	pooled_8	pooled_9	pooled_10	pooled_11	pooled_12	pooled_13	pooled_14	pooled_15
512.976	5.24571	PFDA	30.1597	0	0.0608107	0.134412	0.098937	0.0474214	0.0901005	0.0584449	0.103925	0.0556497	0.100019	0.0915812	0.0721171	0.0817601	0.0519361	0.0662402	0.0796021
398.936	4.06909	PFHxS	10.2909	3.22059	0.669871	0.443379	0.586146	0.552536	0.527179	0.572186	0.598455	0.528248	0.57772	0.58348	0.612225	0.514013	0.48966	0.487782	0.56704
412.966	4.53028	PFOA	22.1457	3.35473	0.694774	0.640471	0.746957	0.718221	0.631927	0.881184	0.769304	0.74573	0.645443	0.672062	0.823633	0.766245	0.456528	0.463441	0.335661
412.966	4.44555	PFOA_Br	11.2594	0.634193	1.14188	0.943346	0.995473	1.12907	0.97976	0.843577	0.769384	0.921601	1.02615	0.928329	0.987417	1.10465	1.14421	1.12492	0.979714
498.929	5.03738	PFOS	7.3302	6.64486	2.18331	2.26218	2.12746	2.02749	2.01134	2.06579	1.95743	2.01788	2.00026	1.91533	2.0706	2.10358	2.23227	2.47791	2.35264
498.929	4.88113	PFOS_Br	12.6819	11.6911	5.10742	4.55632	4.43077	4.03914	4.07578	4.09014	3.94521	4.06443	4.35105	4.39213	3.73992	4.52407	4.57449	6.04156	4.75612
662.95	6.37165	PFTrDA	na	0	0	0	0	0	0	0	0	0	0	0	0	0	0	0	0
